# Supplementary material for: Oxygen Vacancy-Enhanced Ni3N-CeO2/NF Nanoparticle Catalysts for Efficient and Stable Electrolytic Water Splitting
Source: Nanomaterials (Basel). 2024 May 26;14(11):935. doi: 10.3390/nano14110935 (PMC11173528; doi:10.3390/nano14110935)
Supplement: Supplementary file 1 [file nanomaterials-14-00935-s001.zip]

Archive with 1 entries (1 files):
- nanomaterials-3008052-supplementary.pdf
